# Supplementary material for: Simple Method for Shiga Toxin 2e Purification by Affinity Chromatography via Binding to the Divinyl Sulfone Group
Source: PLoS One. 2013 Dec 10;8(12):e83577. doi: 10.1371/journal.pone.0083577 (PMC3858352; doi:10.1371/journal.pone.0083577)
Supplement: Table S1 — Oligonucleotide primers used in this study. (XLS) [file pone.0083577.s001.xls]

## Sheet: Sheet1
Table S1 Oligonucleotide primers used in this study.
Primer name	Sequence (5'-3')
LTB(SD)Stx2e(EcoRI)-f a)	GGAATTCGGGATGAATTATGAAGTGTATATTGTTAAAGTGG
Stx2eB(HindIII)-r a)	CCCAAGCTTTCAGTTAAACTTCACCTGGGCAAAG
Stx2eA-1f b)	ACTCTGCAACGTGTCGCAGC
Stx2eB-1r b)	GTTTATTTTTATAACGGGCC
M13-forward b)	GTAAAACGACGGCCAG
M13-reverse b)	CAGGAAACAGCTATGAC
Stx2eB(N17D)-f c)	AAGTATAATGAGGATGATACCTTTACTGTG
Stx2eB(N17D)-r c)	ACAGTAAAGGTATCATCCTCATTATACTTG
Stx2eB(S24D)-f c)	TGAAGGTGGACGGAAGAGAATACTGGACG
Stx2eB(S24D)-r c)	TCTCTTCCGTCCACCTTCACAGTAAAGG
Stx2eB(R26K)-f c)	GTGAAGGTGTCAGGAAAAGAATACTGGACG
Stx2eB(R26K)-r c)	CGTCCAGTATTCTTTTCCTGACACCTTCAC
Stx2eB(N31S)-f c)	AGAATACTGGACGAGCAGATGGAATTTGC
Stx2eB(N31S)-r c)	TGCAAATTCCATCTGCTCGTCCAGTATTC
Stx2eB(I52K)-f c)	GACTGTAACAATCAAATCTAATACCTGCAG
Stx2eB(I52K)-r c)	CTGCAGGTATTAGATTTGATTGTTACAGTC
Stx2eB(N54S)-f c)	TAACAATCATATCTAGTACCTGCAGTTCAG
Stx2eB(N54S)-r c)	TGAACTGCAGGTACTAGATATGATTGTTAC
Stx2eB(S57E)-f c)	GTAACAATCATATCTAATACCTGCGAATCAGGCTCAGGCTTTGCCCAGG
Stx2eB(S57E)-r c)	CCTGGGCAAAGCCTGAGCCTGATTCGCAGGTATTAGATATGATTGTTAC
Stx2eB(Q64E)-f c)	CTCAGGCTTTGCCGAGGTGAAGTTTAACTG
Stx2eB(Q64E)-r c)	CAGTTAAACTTCACCTCGGCAAAGCCTGAG
Stx2eB(K66Q)-f c)	GCTTTGCCCAGGTGCAGTTTAACTGAAAGC
Stx2eB(K66Q)-r c)	GCTTTCAGTTAAACTGCACCTGGGCAAAGC
Stx2eB(+N69D70)-f c)	ACAATGACTGAAAGCTTATCGATACCGTCG
Stx2eB(+N69D70)-r c)	TCAGTCATTGTTAAACTTCACCTGGGCAAAGC
Stx2e(E167Q)-f d)	GTCACTGTCACAGCACAAGCCTTACGGTTCAGG
Stx2e(E167Q)-r d)	CCTGAACCGTAAGGCTTGTGCTGTGACAGTGAC
Stx2e(E167Q+R170L)-f d)	CAGCACAAGCCTTACTGTTCAGGCAAATACAG
Stx2e(E167Q+R170L)-r d)	CTGTATTTGCCTGAACAGTAAGGCTTGTGCTG
Stx2(his-)-f e)	CTGAAGTGCAGTTTAATAATGACTAACACCACCACCACCACTG
Stx2(his-)-r e)	CAGTGGTGGTGGTGGTGTTAGTCATTATTAAACTGCACTTCAG
Stx2B(D17N)-f f)	AAGTATAATGAGGATAACACATTTACAGTG
Stx2B(D17N)-r f)	ACTGTAAATGTGTTATCCTCATTATACTTG
Stx2B(D24S)-f f)	AAGGTTAGCGGGAAAGAATACTGGACCAG
Stx2B(D24S)-r f)	TTCCCGCTAACCTTCACTGTAAATGTGTC
Stx2B(K26R)-f f)	TGAAGGTTGACGGGAGAGAATACTGGACC
Stx2B(K26R)-r f)	TGGTCCAGTATTCTCTCCCGTCAACCTTC
Stx2B(S31N)-f f)	AATACTGGACCAATCGCTGGAATCTGCAAC
Stx2B(S31N)-r f)	TTGCAGATTCCAGCGATTGGTCCAGTATTC
Stx2B(K52I)-f f)	GACTGTCACAATCATATCCAGTACCTGTG
Stx2B(K52I)-r f)	CACAGGTACTGGATATGATTGTGACAGTC
Stx2B(S54N)-f f)	CACAATCAAATCCAATACCTGTGAATCAGG
Stx2B(S54N)-r f)	CCTGATTCACAGGTATTGGATTTGATTGTG
Stx2B(E57S)-f f)	CAAATCCAGTACCTGTTCATCAGGCTCCGG
Stx2B(E57S)-r f)	CCGGAGCCTGATGAACAGGTACTGGATTTG
Stx2B(E64Q)-f f)	CCGGATTTGCTCAAGTGCAGTTTAATAATG
Stx2B(E64Q)-r f)	CATTATTAAACTGCACTTGAGCAAATCCGG
Stx2B(Q66K)-f f)	GATTTGCTGAAGTGAAGTTTAATAATGAC
Stx2B(Q66K)-r f)	GTCATTATTAAACTTCACTTCAGCAAATC
Stx2B(-N69D70)-f f)	AGTTTAATTAACACCACCACCACCACTG
Stx2B(-N69D70)-r f)	TGGTGTTAATTAAACTGCACTTCAGC
a) Used for cloning of the Stx2e gene
b) Used for confirming the sequences of the plasmid
c) Used for preparation of pBSK-mStx2e (in B subunit)
d) Used for preparation of pBSK-mStx2e (in A subunit)
e) Used for separating the histidine tag gene from the C-terminal end of the B subunit gene of pBSK-Stx2(His)
f) Used for preparation of pBSK-mStx2 (in B subunit)
